# Supplementary material for: Circumferential actomyosin bundles anchored by CCM1 drive endothelial cell contraction and vessel constriction
Source: Nat Commun. 2025 Dec 27;17:1056. doi: 10.1038/s41467-025-67820-3 (PMC12848307; doi:10.1038/s41467-025-67820-3)
Supplement: Supplementary file 3 — Supplementary Data 1 [file 41467_2025_67820_MOESM3_ESM.xlsx]

## Sheet: Sheet1
Plasmid name	Plasmid backbone	Method of generation	Reference	Experiment	Comments
6XUAS:myl9b-mCherry	pDestTol2CG2-crybb1:mKate2	In-Fusion cloning	This paper	Figure 5	Used to generate Tg(6xUAS:myl9b-mCherry)rk32 transgenic line
6xUAS:myl9bA2A3-EGFP; crys:mKate2	pDestTol2CG2-crybb1:mKate2	NEBuilder® HiFi DNA Assembly	This paper	Figure 6	Overexpression of dominant negative myosin light chain protein myl9b
6xUAS:Fscn1a-T2A-mKate2CAAX	pDs-MCS	In-Fusion cloning	This paper	Figure 6	Overexpression of Fascin1a protein
6xUAS:mScaretH3-CCM1	pDs-MCS	In-Fusion cloning	This paper	Figure 7	Overexpression of ccm1/krit1 protein
cyrbb1-ECFP; 6xUAS-zWasp-mCherry	pDs-MCS	NEBuilder® HiFi DNA Assembly	This paper	Supplementary Figure 6	Overexpression of wasb (zebrafish wasp) protein
pTol2-10xUAS_zWasp_mCherry			a gift from Holger Gerhardt, Max Delbrück Center for Molecular Medicine, Germany		Used to amplify zWasp-mCherry
6xUAS:fscn1a-T2A-mKate2-CAAX	pDestTol2CG2-crybb1:mKate2		From Phng Lab		Used to amplify fscn1a-T2A-mKate2-CAAX
pME_mCherryCCM1			a gift from Salim Abdelilah-Seyfried, Potsdam University, Germany		Used to amplify ccm1
pG1/4xNR-UAS:Myl9bA2A3-eGFP			a gift from Anne Schmidt, Institute Pasteur, France		Used to amplify myl9bA2A3-eGFP
pNLS-AcTP-SP6			Gift from Sergei Parinov (TLL, Singapore)		Used for Ac transposase mRNA synthesis
pCS-TP			Gift from Koichi Kawakami (National Institute of Genetics, Japan)		Used for Tol2 transposase mRNA synthesis
pDs-MCS			Gift from Sergei Parinov (TLL, Singapore)		Used as a Ds transposon source for In-Fusion cloning
pDestTol2CG2-crybb1:mKate2			Gift from Darren Gilmour (EMBL, Heidelberg)		Used as a backbone for In-Fusion cloning
