# Supplementary material for: Circumferential actomyosin bundles anchored by CCM1 drive endothelial cell contraction and vessel constriction
Source: Nat Commun. 2025 Dec 27;17:1056. doi: 10.1038/s41467-025-67820-3 (PMC12848307; doi:10.1038/s41467-025-67820-3)
Supplement: Supplementary file 23 — Source Data [file 41467_2025_67820_MOESM23_ESM.xlsx]

## Sheet: Figure 1b-d
	Vessel diameter (Fig. 1b)						EC number (Fig. 1c)						Vessel length (Fig. 1d)							Descriptive statistics
	aISV diameter			vISV diameter			aISV EC number			vISV EC number			aISV length			vISV length				aISV diameter	2 dpf	3 dpf	4 dpf		vISV diameter	2 dpf	3 dpf	4 dpf
	2dpf	3dpf	4dpf	2dpf	3dpf	4dpf	2dpf	3dpf	4dpf	2dpf	3dpf	4dpf	2dpf	3dpf	4dpf	2dpf	3dpf	4dpf		Number of values	102	106	147		Number of values	97	138	189
Total Number	102	106	147	97	138	189	273	138	117	266	177	134	36	40	30	42	60	34
Average	9.1278	8.58032	7.27551	9.90486	10.1596	8.99168	3.00366	4.06522	4.82051	5.32707	7.49153	8.5597	154.504	174.002	181.996	183.523	218.83	237.898		Minimum	5.59	5.29	5.03		Minimum	6.04	5.9	5.4
SD	1.87761	1.30137	0.97806	2.04149	1.93427	1.71219	0.800632	0.886342	1.15925	1.18345	1.33242	1.60462	5.42873	7.65589	10.6418	7.12573	9.15791	15.5572		Maximum	14	12	10.7		Maximum	14.2	15.5	13.9
SE	0.185911	0.1264	0.080669	0.207282	0.164656	0.124544	0.0484565	0.0754504	0.107172	0.0725618	0.100151	0.138618	0.904788	1.2105	1.94292	1.09952	1.18228	2.66803		Range	8.43	6.71	5.63		Range	8.21	9.58	8.52
	5.593	6.612	5.474	8.571	12.635	10.24	1	4	4	3	8	8	159.618	176.706	180.721	188.78	226.6	237.817
	8.748	8.348	7.078	9.588	9.207	9.027	1	4	6	6	7	8	162.45	157.38	179.622	162.378	213.13	256.56		Mean	9.13	8.58	7.28		Mean	9.9	10.2	8.99
	8.374	8.074	7.115	10.033	10.949	8.787	2	3	5	7	6	11	162.378	174.271	202.384	186.377	217.517	250.638		Std. Deviation	1.89	1.31	0.981		Std. Deviation	2.05	1.94	1.72
	9.725	6.31	6.07	13.527	15.469	9.758	2	3	5	4	6	9	151.32	181.881	177.153	186.468	209.957	246.447		Std. Error of Mean	0.187	0.127	0.0809		Std. Error of Mean	0.208	0.165	0.125
	6.784	8.224	7.104	13.54	10.254	11.893	2	4	6	3	6	8	158.318	164.163	181.891	191.457	210.407	234.683
	10.526	7.381	7.23	14.104	10.561	7.571	2	3	6	4	5	10	157.428	181.928	191.456	189.916	218.808	249.694		aISV length	2 dpf	3 dpf	4 dpf		vISV length	2 dpf	3 dpf	4 dpf
	10.579	8.693	6.604	11.643	12.6	8.825	2	3	5	5	6	11	164.979	190.813	181.981	178.28	214.937	219.178		Number of values	36	40	30		Number of values	42	60	34
	11.272	5.29	5.394	9.643	7.807	9.304	2	3	6	4	7	10	154.757	188.274	182.55	182.98	223.465	252.657
	9.036	6.175	5.698	7.942	10.842	6.852	2	3	5	6	5	8	156.502	172.53	172.423	182.248	209.38	244.192		Minimum	142	157	167		Minimum	162	198	198
	10.725	7.736	6.865	10.128	7.103	9.631	2	4	3	4	8	10	157.495	166.373	189.132	185.648	212.381	249.18		Maximum	165	191	221		Maximum	200	239	283
	8.801	6.689	6.853	9.418	9.892	6.164	2	3	5	6	7	9	156.237	168.48	188.08	188.503	214.603	231.834		Range	23.1	33.4	54.5		Range	37.2	40.7	84.9
	9.145	8.126	5.91	6.038	10.961	8.741	2	4	5	6	7	10	143.338	172.182	184.347	188.661	221.393	209.003
	11.218	8.421	6.418	6.153	9.076	7.904	2	4	5	4	8	12	148.057	169.403	175.111	174.372	221.524	230.345		Mean	155	174	182		Mean	184	219	238
	9.548	7.315	5.797	9.59	8.367	6.539	2	5	6	6	8	11	155.824	186.524	177.056	169.94	226.768	233.031		Std. Deviation	5.51	7.75	10.8		Std. Deviation	7.21	9.24	15.8
	8.18	7.342	5.654	6.803		8.31	2	3	5	5	7	8	155.184	176.583	181.167	169.94	236.791	283.29		Std. Error of Mean	0.918	1.23	1.98		Std. Error of Mean	1.11	1.19	2.71
	8.716	8.083	5.43	10.205	10.204		2	5	6	5	6	8	153.374	180.628	189.555	189.621	201.676	232.606
	6.775	7.721	5.565	14.248	11.04	7.467	2	3	6	5	8	9	161.729	171.943	221.432	185.839	212.91	223.521		aISV No. of ECs	2 dpf	3 dpf	4 dpf		vISV No. of ECs	2 dpf	3 dpf	4 dpf
	11.586		6.449	9.375	12.145	8.694	2	3	6	4	8	7	152.024	179.22	183.572	182.699	207.745	246.294		Number of values	273	138	54		Number of values	266	177	65
	9.803	7.237		7.497	11.175	9.641	2	4	5	4	7	8	155.125	182.873	171.886	183.367	198.972	243.954
		8.889	5.813	10.797	7.572	8.753	2	3	7	5	7	10	142.191	176.16	168.346	181.643	223.406	241.41		Minimum	1	2	3		Minimum	3	4	6
	7.097	9.309	6.43	11.844	11.041	11.223	2	4	7	5	8	8	148.763	177.468	174.916	180.953	222.267	226.18		Maximum	6	7	7		Maximum	9	11	12
	8.622	8.855	6.472		10.186	8.513	2	4	4	6	8	8	152.369	173.251	166.888	183.233	227.872	198.434		Range	5	5	4		Range	6	7	6
	13.172	8.92	7.752	11.543	12.383	8.333	2	3	5	4	8	7	151.255	171.193	167.669	199.611	227.047	238.607
	10.954	9.625	6.209	10.38	8.443	9.593	2	5	5	5	7	9	155.221	179.766	187.169	183.255	224.2	234.852		Mean	3	4.07	5.02		Mean	5.33	7.49	9.09
	10.314	9.014	6.998	13.956	11.423	8.12	2	4	6	5	8	10	153.343	177.428	181.455	180.209	219.554	235.053		Std. Deviation	0.802	0.89	0.942		Std. Deviation	1.19	1.34	1.51
	9.836	6.604	6.331	10.954	9.879	7.692	2	3	6	7	6	10	149.271	177.812	187.382	169.651	219.554	241.389		Std. Error of Mean	0.0485	0.0757	0.128		Std. Error of Mean	0.0727	0.1	0.187
	9.375	11.333	7.139	12.847	14.304	9.05	2	4	3	4	7	10	147.602	164.521	172.185	186.747	233.359	241.665
	10.504	6.826	7.569	9.916	11.719	7.77	2	5	6	4	7	8	150.878	164.164	179.041	185.523	223.019	233.475
	9.149	6.83	6.402	10.258	6.986	9.39	2	4	6	5	9	8	153.352	162.905	176.399	187.371	220.18	262.487		Sample size
	10.197	8.283	7.27	12.805	12.307	5.814	2	5	3	6	7	7	151.382	169.233	186.923	182.809	219.711	234.597		Diameter	No. of aISV	No. of vISV	No. of embryos	No. of experiments
	14.023	9.586	6.27	13.729	9.377	8.765	2	4	5	5	7	11	159.104	181.032		185.33	209.115	226.224		2dpf	102	97	21	3
	7.885	9.05	8.104	10.892	8.338	9.874	2	3	5	3	7	9	165.279	176.089		182.166	229.522	232.256		3dpf	106	138	30	6
	10.827	10.201	9.121	7.298	9.105	11.954	2	4	5	7	8	8	160.47	184.217		182.992	225.115	253.637		4dpf	147	189	33	6
	11.887	11.33	8.979	11.357	9.442	8.464	2	5	6	5	10	9	152.424	168.354		185.833	221.731	213.33
	13.128	10.73		12.188	6.245	7.287	2	4	4	6	8	11	147.889	160.435		190.644	214.851			EC number	No. of aISV	No. of vISV	No. of embryos	No. of experiments
	13.693		7.17	13.014	12.862	11.752	2	5	5	6	9	11	155.221	177.196		191.48	223.811			2dpf	273	266	31	3
	7.885	6.646	7.525	11.014	7.694	5.401	2	4	5	7	7	10		170.963		183.389	216.149			3dpf	138	177	31	2
	10.827	7.095	8.058	10.34		6.106	2	4	4	5	8	8		170.979		189.901	212.061			4dpf	54	65	12	1
	11.887	9.204	6.425	12.116	11.901	8.282	2	4	4	6	8	11		169.86		190.231	214.705
	13.128	7.371	7.699	12.975	8.106		2	5	3	4	7	7		164.892		188.957	211.154			Length	No. of aISV	No. of vISV	No. of embryos	No. of experiments
	13.693	9.133	7.516	9.198	8.322	9.39	2	5	4	5	8	9				178.892	216.083			2dpf	36	42	20	2
	10.306	7.686	7.395	8.164	9.307	9.58	2	6	5	5	8	9				169.651	218.81			3dpf	40	60	25	2
	9.968	7.557	7.774	9.195	11.628	8.001	2	4	4	4	8	9					207.224			4dpf	30	34	16	1
	10.165	7.552	6.895	8.464	9.956	10.28	2	4	4	6	9	11					210.817
	12.055	7.973	7.397	6.385	9.228	9.387	2	5	5	6	7	7					197.849
	10.251	7.973	8.553	10.186	9.824	7.554	2	5	4	4	8	7					216.105
	8.625	9.861	7.798	11.337	8.256	7.573	2	3	5	4	8	8					215.783
	10.839	7.65	7.039	13.881	9.806	7.545	2	4	5	3	9	8					222.903
	8.44	7.09	8.697	11.779	12.061	10.14	2	3	5	4	6	8					218.281
	11.032	9.603	6.758	9.557	9.151	7.882	2	4	5	5	8	6					220.736
	12.786	7.977	7.64	11.005	8.287	8.104	2	4	5	7	9	8					235.06
	8.888	8.462	6.916	14.015	11.076	8.376	2	4	5	5	10	7					207.216
	9.897		8.435	10.129	10.957	10.755	2	4	5	7	6	6					205.114
	11.016	7.065	6.859	10.574	11.809	9.597	2	3	6	5	7	10					238.557
	11.656	9.43	7.493	11.129	12.401	8.951	2	4	4	4	8	10					225.369
	6.955	10.842		12.622	11.03	8.868	2	5	8	8	9	10					238.453
		10.078	5.514	10.44		12.143	2	4	4	5	8	10					229.462
	7	9.575	7.785	14.001	8.024	9.267	2	5	6	7	8	9					212.447
	10.57	7.579	7.228	11.864	10.172	10.157	2	4	6	7	8	12					221.957
	6.5	9.255	7.472	11.117	10	8.465	2	4	5	6	11	8					234.199
	9.5	9.494	7.148		13.56	9.067	2	4	6	6	10	11
	7.92	7.311	6.709	8.88	9.396	9.446	2	5	9	5	9	11
	7.34	9.221	8.34	9.25	11.16		2	4	4	5	6	10
	8.37	9.245	8.338	7.82	9.74	9.834	2	4	3	5	7	10
	8.15	10.04	6.123	9.73	8.759	7.243	2	5	6	4	7	12
	8.55	8.812	7.8	9.94	7.394	7.097	2	5	4	6	8	10
	9.28	10.788	7.765	7.29	9.423	12.87	2	5	4	4	7	8
	8.84	8.879	7.946	10.94	9.451	7.996	2	5	3	4	9	7
	6.63	6.994	6.518	9.04	12.596	9.68	2	5	4	5	5	10
	6.11		9.664	9.88	12.488	8.32	2	4	6	3	6	10
	8.52	9.114	9.037	7.56	8.632	8.214	2	5	7	5	10	7
	8.87	8.731	6.573	10.25	8.901	6.244	3	4	5	5	9	10
	9.1	8.591		8.46	11.207	8.381	3	6	5	5	10	12
	8.68	9.556	8.008	9.94	8.878	8.012	3	5	5	6	8	9
	8.18	9.612	6.175	8.71	12.473	11.725	3	5	6	6	5	9
	7.34	9.495	6.352	7.42	10.474	13.012	3	4	4	6	8	9
	8.37	7.608	8.023	8.8	11.781	7.394	3	4	3	5	7	10
	9.96	8.912	7.091	9.26	9.177	11.29	3	6	6	5	8	9
	8.61	12	8.27	9.07	7.274	7.733	3	3	6	4	8	9
	6.58	10.566	8.359	8.46	8.773	10.508	3	5	6	8	7	9
	8.71	8.339	7.238	8.04	14.852	9.936	3	4	3	7	10	6
	6.93	7.672	7.739	10.42	7.448	8.303	3	7	5	6	7	8
	8.64	10.834	10.659	8.81	5.902	8.555	3	3	3	6	10	7
	6.92	10.081	10.493	8.97	9.523	5.537	3	5	3	6	8	13
	7.16		7.484	8.76		5.812	3	5	3	6	7	11
	8.28	8.62	6.036	9.59	9.724	13.925	3	4	3	5	9	9
	8.32	10.26	8.22	8.02	10.901	6.655	3	4	3	5	7	7
	8.98	8.88	9.208	9.03	15.481	6.329	3	4	5	4	9	8
	9.79	8.22	7.139	8.82	10.053	10.549	3	4	7	6	10	8
	7.25	8.68	7.231	8.14	8.247		3	6	5	5	7	10
	8.58	7.99	8.135	7.11	12.398	7.287	3	5	4	5	8	8
	8.62	7.01	5.861	7.66	8.843	12.112	3	4	5	6	7	8
	6.59	8.04	6.573	8.03	14.619	8.677	3	4	5	6	8	6
	7.01	8.52	7.319	7.03	13.079	12.474	3	5	4	7	7	8
	7.17	10.52	7.869	7.43	8.69	8.115	3	4	4	7	9	5
	6.78	10.38	8.134	8.13	9.286	8.518	3	6	4	4	8	9
	7.06	9.06	6.335	7.83	13.582	8.882	3	5	4	6	7	7
	8	8.38	7.82	7.35	10.285	9.359	3	4	5	4	8	8
	6.54	9.63	6.85	7.59	10.077	10.193	3	3	5	5	8	6
	7.67	9.17	7.87		12.126	10.892	3	4	5	6	8	6
	7.83	7.19	7.15		12.331	7.893	3	5	3	4	9	6
	8.17	7.74	6.71		14.664	9.032	3	4	4	7	6	8
	6.84	8.38	7.83		9.634	11.2	3	3	5	4	10	8
	8.13	8.06	7.09		11.103	13.326	3	3	4	4	9	6
		6.18	7.83		11.47	11.846	3	3	3	4	6	7
		8.98	7.39		10.867	7.662	3	5	5	6	10	8
		8.88	7.51		9.073	12.451	3	4	6	5	6	7
		7.77	6.78		11.35	13.699	3	2	3	4	4	9
		11.38	8.23			11.412	3	3	4	7	8	8
		9.76	7.28		13.65	8.4	3	4	4	3	8	5
		8.12	7.55		8.56	8.36	3	5	3	6	10	6
			8.55		6.14	10.094	3	4	4	5	6	9
			6.01		9.49	10.411	3	5	4	8	6	7
			7.83		8.6	8.224	3	4	5	6	9	7
			7.05		11.04	9.586	3	4	5	6	8	7
			8.23		8.51	8.414	3	3	5	6	7	7
			8.44		10.68	9.464	3	3	6	5	7	8
			7.94		7.87	8.804	3	5		7	10	7
			7.1		10.33	11.208	3	3		5	7	8
			6.65		11.62	6.963	3	5		6	7	8
			7.85		8.88	6.324	3	3		6	9	9
			7.2		8.03	9.11	3	4		4	7	8
			8.71		7.66	9.88	3	3		6	8	11
			5.03		10.06	11.19	3	4		7	8	7
			7.68		10.32	10.611	3	5		6	8	8
			7.39		11.5	9.639	3	4		5	6	8
			6.65		11.82	11.379	3	3		7	10	8
			6.83		7.88	10.411	3	3		5	7	10
			7.58		10.49	8.29	3	3		5	7	8
			6.39		11.03	7.02	3	4		8	9	7
			6.34		9.53	12.48	3	2		5	7	6
			6.85		11.18	8.26	3	4		5	8	9
			7.23		7.81	7.34	3	3		6	4	7
			6.81		8.94	10.71	3	4		9	8	8
			6.39		8.97	9.7	3	3		3	9
			6.42		9.05	6.88	3	3		8	7
			6.96		8.83	9.32	3	3		5	7
			7.75		10.53	8.49	3	5		4	10
			7.7		6.83	8.82	3			6	7
			6.04		9.07	10.84	3			4	6
			8.37		10.12	13.42	3			4	7
			8.07		8.86	9.61	3			6	6
			7.66		10.1	7.46	3			6	7
			7.67			9.03	3			4	7
			7.19			8.24	3			4	8
			8.62			6.93	3			4	7
			5.63			7.61	3			6	6
			8.61			9.24	3			4	9
			6.7			7.51	3			5	7
			7.2			8.22	3			5	7
			8.77			9.51	3			7	6
						8.77	3			6	6
						9.49	3			5	7
						9.17	3			5	8
						7.29	3			5	6
						7.59	3			7	8
						8.83	3			5	8
						8.56	3			7	6
						10.72	3			7	10
						8.7	3			5	5
						9.45	3			6	7
						8.65	3			5	7
						7.49	3			5	5
						11.5	3			4	7
						12.13	3			6	6
						7.25	3			6	7
						8.64	3			6	7
						7.89	3			5	6
						8.78	3			3	9
						11.25	3			6	5
						8.23	3			5	6
						11.43	3			6	6
						8.02	3			4	6
						7.12	3			6	6
						9.79	3			6	6
						6.76	3			5	8
						7.21	3			4	6
						7.32	3			4
						9.2	3			7
						7.31	3			5
						6.89	3			8
						9.16	3			7
						8.35	3			6
						8.14	3			6
						10.1	3			4
						6.88	3			6
						8.91	3			5
						6.13	3			5
						9.83	3			6
						6.98	3			4
						9.15	3			3
						8.21	3			3
						8.56	3			5
							3			4
							3			6
							3			4
							3			5
							3			4
							3			6
							3			7
							3			5
							3			6
							3			5
							3			6
							3			7
							3			5
							3			5
							3			6
							3			4
							3			4
							4			7
							4			6
							4			6
							4			7
							4			3
							4			4
							4			5
							4			5
							4			7
							4			5
							4			4
							4			4
							4			4
							4			8
							4			5
							4			4
							4			5
							4			5
							4			6
							4			5
							4			5
							4			6
							4			5
							4			6
							4			7
							4			7
							4			5
							4			4
							4			5
							4			5
							4			4
							4			7
							4			6
							4			4
							4			5
							4			8
							4			6
							4			6
							4			3
							4			7
							4			6
							4			6
							4			4
							4			5
							4			5
							4			5
							4			7
							4			6
							4			5
							4			6
							4			5
							4			5
							4			5
							5			8
							5			5
							5			6
							5
							5
							5
							5
							5
							5
							6

## Sheet: Figure 1e-f & supFig 1d-g
Figure 1 e-f	same timelapses were used for Figure 3
2-3 dpf	Total ISV observed	Cell rearrangement only	Division Only	Cell exchange only	Both division and cell exchange	Vessels that have exchange cells	Vessels that have divided cells
aISV	22	12	1	7	2	9	3
vISV	17	0	2	1	14	15	16
aISV_percentage		0.545455	0.0454545	0.318182	0.0909091
vISV_percentage		0	0.117647	0.0588235	0.823529
3-4 dpf	Total ISV observed	No division and no EC exchnage	Division Only	Cell exchange only	Both division and cell exchange	Vessels that have exchange cells	Vessels that have divided cells
aISV	17	9	1	6	1	7	2
vISV	16	3	8	0	5	5	13
aISV_percentage		0.529412	0.0588235	0.352941	0.0588235
vISV_percentage		0.1875	0.5	0	0.3125
Supplementary Figure 1 d-f
2-3 dpf
aISV	1 cell from DLAV (immigration)	2 cells from DLAV (immigration)	No immigration	1 cell to DLAV (emigration)	2 cells to DLAV (emigration)	No emigration
No. of vessels	5	2	15	2	0	20
Percentage	0.227273	0.0909091	0.681818	0.0909091	0	0.909091
vISV	1 cell from DLAV (immigration)	2 cells from DLAV (immigration)	No immigration	1 cell to DLAV (emigration)	2 cells to DLAV (emigration)	3 cells to DLAV (emigration)	No emigration
No. of vessels	0	0	17	7	6	1	3
Percentage	0	0	1	0.411765	0.352941	0.0588235	0.176471
vISV	1 cell from PCV (immigration)	2 cells from PCV (immigration)	No immigration	1 cell to PCV (emigration)	2 cells to PCV(emigration)		No emigration
No. of vessels	6	0	11	0	0		17
Percentage	0.352941	0	0.647059	0	0		1
3-4 dpf
aISV	1 cell from DLAV (immigration)	2 cells from DLAV (immigration)	No immigration	1 cell to DLAV (emigration)	2 cells to DLAV (emigration)	No emigration
No. of vessels	7	0	10	0	0	17
Percentage	0.411765	0	0.588235	0	0	1
vISV	1 cell from DLAV (immigration)	2 cells from DLAV (immigration)	No immigration	1 cell to DLAV (emigration)	2 cells to DLAV (emigration)	3 cells to DLAV (emigration)	No emigration
No. of vessels	0	0	16	2	1	0	13
Percentage	0	0	1	0.125	0.0625	0	0.8125
vISV	1 cell from PCV (immigration)	2 cells from PCV (immigration)	No immigration	1 cell to PCV (emigration)	2 cells to PCV(emigration)		No emigration
No. of vessels	2	0	14	0	0		16
Percentage	0.125	0	0.875	0	0	0	1
Supplementary Figure 1 g
2-3 dpf
Vessel type	division	No. of vessels	percentage
aISV	0division	19	0.863636
aISV	1division	3	0.136364
vISV	0division	1	0.0588235
vISV	1division	5	0.294118
vISV	2division	3	0.176471
vISV	3division	5	0.294118
vISV	4division	2	0.117647
vISV	5division	1	0.0588235
3-4 dpf
Vessel type	division	No. of vessels	percentage
aISV	0division: 15	15	0.882353
aISV	1division: 2	2	0.117647
vISV	0division: 3	3	0.1875
vISV	1division: 6	6	0.375
vISV	2division: 6	6	0.375
vISV	3division: 1	1	0.0625
vISV	4division: 0	0	0
vISV	5division: 0	0	0
sample size
Diameter	No. of aISV	No. of vISV	No. of embryos	No. of experiments
2-3 dpf	22	17	11	2
3-4 dpf	17	16	11	2
Same data for Fig. 3 movies

## Sheet: Figure 2b-f & supFig 1h
Figure 2 b-f	Single cell measurement: pool data from independnet experiments																									Strain analysis
	aISV cell area			aISV cell aspect ratio			aISV Cell Radial Axis			aISV Cell Axial Axis			vISV cell area			vISV cell aspect ratio			vISV Cell Radial Axis			vISV Cell Vertical Axis				aISV Strain analysis
	2dpf	3dpf	4dpf	2dpf	3dpf	4dpf	2dpf	3dpf	4dpf	2dpf	3dpf	4dpf	2dpf	3dpf	4dpf	2dpf	3dpf	4dpf	2dpf	3dpf	4dpf	2dpf	3dpf	4dpf			Radial	Radial	Radial	Axial	Axial	Axial
Total Number	12	13	24	12	13	24	12	13	24	12	13	24	12	25	21	12	25	21	12	23	21	12	25	21			Tissue	Cell	Number	Tissue	Cell	Number
Average	1399.58	1257.52	1020.93	3.09701	3.24314	3.00912	22.4493	20.2419	18.6643	63.4109	61.9786	54.422	1360.17	939.01	856.967	3.45382	3.55621	2.91789	20.4161	17.1828	17.0211	64.9664	55.5086	49.1175		2 to 3 dpf	0.109202	-0.0983318	0.230167	0.108961	-0.0225869	0.134588
SD	336.141	425.776	294.369	1.25	1.16944	0.785239	5.82563	4.87313	3.33322	9.6142	15.1085	11.2971	563.297	413.681	357.651	1.04745	1.307	0.60791	6.10105	4.36533	3.35122	9.89633	14.225	13.6117		3 to 4 dpf	-0.202552	-0.0779367	-0.135148	0.0459454	-0.121923	0.191177
SE	97.0357	118.089	60.0878	0.360844	0.324343	0.160286	1.68171	1.35156	0.680391	2.77538	4.19034	2.30601	162.61	82.7363	78.0458	0.302373	0.2614	0.132657	1.76122	0.910235	0.731295	2.85682	2.84499	2.97031
	974.502	1494.08	907.383	6.49186	2.70443	1.98926	12.252	23.5044	21.3575	79.5382	63.5659	42.4855	866.863	916.122	927.482	4.3343	4.07558	2.09216	14.1422	14.9928	21.055	61.2964	61.1043	44.0505
	1471.67	1209.73	689.219	4.03326	2.36086	2.39868	19.102	22.6365	16.9509	77.0432	53.4416	40.6598	1283.15	667.728	708.081	3.1646	2.54745	1.28065	20.1363	16.19	23.514	63.7234	41.2432	30.1132		vISV Strain analysis
	1094.51	1919.66	926.634	2.10006	2.39729	2.80812	22.8294	28.2978	18.1655	47.9431	67.838	51.0108	1956.72	1189.03	1188.8	3.11759	2.36904	2.9314	25.0527	22.4032	20.138	78.1041	53.0742	59.0326			Radial	Radial	Radial	Axial	Axial	Axial
	1740.55	1231.75	1366.79	2.12666	6.21052	2.68209	28.6085	14.083	22.5743	60.8404	87.4631	60.5462	531.641	425.613	415.893	5.53808	2.13473	2.64717	9.79783	14.1201	12.5343	54.2611	30.1425	33.1804			Tissue	Cell	Number	Tissue	Cell	Number
	1835.55	1006.7	1533.81	1.91256	3.6715	3.88828	30.9796	16.5588	19.8612	59.2504	60.7956	77.2262	1578.42	1231.14	774.666	2.39011	2.82286	3.04698	25.6982	20.8838	15.9449	61.4214	58.9519	48.5839		2 to 3 dpf	-0.0103884	-0.158369	0.175827	0.204185	-0.14558	0.409359
	1167.79	607.109	864.267	3.39139	3.20719	2.40297	18.5564	13.7585	18.9649	62.9319	44.1261	45.572	1065.39	1852.96	767.038	3.36092	2.54839	2.06103	17.8043	26.965	19.2915	59.8389	68.7174	39.7604		3 to 4 dpf	-0.116178	-0.00941287	-0.10778	0.0878027	-0.115137	0.229346
	1084.62	883.798	878.744	2.57824	4.00354	1.92263	20.5106	14.8578	21.3788	52.8811	59.4838	41.1035	1003.11	775.622	989.082	2.03607	2.97165	3.01271	22.1962	16.1557	18.1191	45.193	48.0092	54.5877
	1913.16	1438.99	899.255	1.71263	3.03983	1.83099	33.4229	21.7572	22.1615	57.2411	66.1384	40.5774	2681.99	1498.38	356.48	2.55494	2.50241	2.86346	32.3995	24.4699	11.1576	82.7787	61.2337	31.9495
	991.414	816.168	1483.21	3.68725	3.29403	3.48332	16.3974	15.7408	20.635	60.4615	51.8505	71.8784	1593.05	692.095	919.087	2.96216	3.04531	2.64435	23.1905	15.0753	18.6431	68.694	45.9091	49.299		sample size
	1792.04	661.483	1317.77	3.11798	1.60814	2.70781	23.9738	20.2814	22.0603	74.7498	32.6153	59.7351	1582.73	746.447	1345.29	3.85658	4.0441	3.38488	23.3828	13.5859	19.9359	67.6879	54.9427	67.4807		cell area	No. of aEC	No. of vEC	No. of embryos	No. of experiments
	1240.39	1644.23	1065.2	2.57464	4.68523	2.24911	21.9493	18.7334	21.7626	56.5117	87.7703	48.9464	1447.58	780.326	1212.22	5.23571	3.72856	3.34446	19.374	14.4666	19.0383	74.7174	53.9397	63.6728		2dpf	12	12	12	4
	1488.73	1518.48	1336.15	3.43764	1.99303	3.10223	20.8103	27.6025	20.7534	71.5381	55.0126	64.382	731.371	790.217	1980.43	2.89477	3.67269	4.06984	11.819	14.6683	22.0593	61.8809	53.8723	89.7778		3dpf	13	25	16	5
		1915.64	1278.3		2.98518	2.66081		25.3321	21.9184		75.6209	58.3207		593.357	838.324		2.73864	3.65451		14.7194	15.1458		40.3112	55.3504		4dpf	24	21	17	4
			835.454			1.91326			20.8965			39.9805		569.402	853.538		3.61559	3.40392		12.5493	15.8351		45.3731	53.9015
			468.056			3.66652			11.2985			41.4263		607.497	701.725		4.6344	2.95438		13.483	15.4117		53.0602	45.532
			1086.84			3.98096			16.523			65.7774		706.573	477.159		3.88674	2.59701		15.4675	13.5549		52.4048	35.2021
			981.406			2.91644			18.3442			53.4996		572.253	655.851		8.17845	2.93213		18.3556	14.9559		68.4115	43.8525
			887.001			3.58766			15.7238			56.4115		752.694	610.929		3.14616	3.03322		13.6615	14.192		48.6631	43.0475
			798.446			4.47287			13.3607			59.7608		1949.43	910.31		5.78587	2.44946		15.8377	19.2779		106.203	47.2204
			572.274			4.18275			11.6969			48.9252		958.6	913.362		5.13615	3.66755		24.2942	15.781		70.1678	57.8774
			610.602			2.54416			15.492			39.4141		1037.23	450.549		4.13517	3.20433		15.1516	11.8578		65.4915	37.9962
			1356.35			3.00883			21.2318			63.8829		1352.4			2.2914			25.2267			55.6676
			967.087			4.24687			15.0903			64.0866		654.107			2.84924			12.4821			43.1707
			1392.11			3.5723			19.7407			70.5198		1607.91			2.52662						63.7383
														548.122			3.51807						43.9128

## Sheet: Figure 4
Figure 4 b
aISV_2dpf	C	CM	M	ML	L	Total		vISV_2dpf	C	CM	M	ML	L	Total
Total Number	6	15	12	9	2	44		Total Number	0	10	20	19	7	56
Percentage	0.136364	0.340909	0.272727	0.204545	0.0454545	1		Percentage	0	0.178571	0.357143	0.339286	0.125	1
aISV_3dpf	C	CM	M	ML	L	Total		vISV_3dpf	C	CM	M	ML	L	Total
Total Number	1	15	14	23	9	62		Total Number	0	11	24	37	10	82
Percentage	0.016129	0.241935	0.225806	0.370968	0.145161	1		Percentage	0	0.134146	0.292683	0.45122	0.121951	1
aISV_4dpf	C	CM	M	ML	L	Total		vISV_4dpf	C	CM	M	ML	L	Total
Total Number	0	0	2	17	31	50		Total Number	0	0	4	39	34	77
Percentage	0	0	0.04	0.34	0.62	1		Percentage	0	0	0.0519481	0.506494	0.441558	1
Sample size of Figure 4b
AO classification	No. of aISV	No. of vISV	No. of embryos	No. of experiments
2dpf	44	56	22	5
3dpf	62	82	25	7
4dpf	50	77	28	6
Figure 4 f
Circumferential actin correlates with vessel diameter
Time	diameter of aISV 1
1	10.926
2	10.634
3	10.342
4	10.215
5	10.151
6	9.987
7	9.836
8	9.822
9	9.844
10	9.887
11	9.933
12	9.956
13	9.959
14	9.942
15	9.905
16	9.907
17	9.944
18	9.958
19	9.981
20	10.034
21	10.077
22	10.098
23	10.063
24	10.036
25	10.021
26	9.982
27	9.984
28	9.978
29	9.977
30	9.976

## Sheet: Supplementary Figure 4
Supplementary Figure 4	Circumferential actin correlates with vessel diameter												Mesh actin correlates with vessel diameter						Longitudinal actin correlates with vessel diameter
Time	diameter of aISV 1	diameter of aISV 2	diameter of aISV 3	diameter of aISV 4	diameter of aISV 5	diameter of aISV 6	diameter of vISV 1	diameter of vISV 2	diameter of vISV 3	diameter of vISV 4	diameter of vISV 5	diameter of vISV 6	diameter of vISV 1	diameter of vISV 2	diameter of vISV 3	diameter of vISV 4	diameter of aISV 1	diameter of aISV 2	diameter of aISV 1	diameter of aISV 2	diameter of aISV 3	diameter of vISV 1	diameter of vISV 2	diameter of vISV 3
1	14.384	19.409	10.532	11.552	12.134	10.73	15.513	19.218	15.026	13.412	14.605	15.006	14.99	14.384	18.33	13.74	8.888	8.226	12.11	10.335	14.414	17.427	13.312	12.62
2	14.499	19.54	10.428	11.387	11.837	10.469	15.431	19.181	14.892	13.401	14.466	14.768	15.116	14.499	17.95	13.784	8.9	8.142	12.083	10.343	14.358	17.436	13.304	12.503
3	14.6	19.634	10.324	11.194	11.605	10.208	15.352	19.03	14.757	13.433	14.329	14.543	15.115	14.6	17.908	13.82	8.912	8.058	12.038	10.35	14.264	17.448	13.296	12.385
4	14.682	19.613	10.225	10.939	11.545	9.968	15.192	18.941	14.596	13.527	14.204	14.466	15.269	14.682	17.998	13.811	8.941	8.214	11.894	10.358	14.142	17.495	13.349	12.331
5	14.729	19.587	10.131	10.723	11.519	9.794	15.028	18.923	14.429	13.377	14.15	14.319	15.475	14.729	18.027	13.815	8.993	8.483	11.77	10.344	14.04	17.536	13.399	12.324
6	14.752	19.471	10.041	10.716	11.509	9.642	14.874	19.003	14.298	13.107	14.102	14.133	15.567	14.752	18.126	13.873	9.043	8.682	11.674	10.326	13.955	17.542	13.355	12.362
7	14.762	19.266	9.973	10.761	11.351	9.552	14.76	19.119	14.162	12.622	14.05	13.928	15.577	14.762	18.328	13.939	9.085	8.685	11.603	10.308	13.881	17.554	13.309	12.414
8	14.781	19.056	9.904	10.857	11.322	9.443	14.638	19.241	14.036	12.385	14.015	13.568	15.699	14.781	18.585	13.991	9.125	8.732	11.585	10.276	13.79	17.61	13.323	12.458
9	14.792	18.779	9.89	10.884	11.353	9.301	14.559	19.311	13.94	12.28	13.906	13.31	15.653	14.792	18.827	14.041	9.212	8.743	11.493	10.237	13.701	17.657	13.338	12.498
10	14.748	18.488	9.893	10.896	11.346	9.036	14.487	19.378	13.85	12.275	13.753	13.087	15.682	14.748	18.93	14.063	9.322	8.739	11.392	10.197	13.668	17.674	13.31	12.534
11	14.731	18.207	9.924	10.921	11.348	8.818	14.458	19.413	13.729	12.291	13.552	13.154	15.684	14.731	18.942	13.99	9.424	8.791	11.32	10.147	13.742	17.664	13.277	12.546
12	14.73	17.97	10.012	10.931	11.36	8.758	14.433	19.369	13.582	12.327	13.299	13.511	15.941	14.73	18.817	13.979	9.509	8.887	11.319	10.081	13.734	17.593	13.321	12.554
13	14.771	17.761	10.1	10.92	11.453	8.772	14.426	19.218	13.501	12.728	13.203	13.913	15.958	14.771	18.871	14.026	9.589	8.962	11.342	10.005	13.767	17.527	13.418	12.573
14	14.832	17.584	10.134	10.939	11.306	8.823	14.543	19.109	13.497	12.997	13.282	14.368	15.934	14.832	18.997	14.055	9.632	9.045	11.275	9.923	13.89	17.476	13.516	12.599
15	14.837	17.415	10.163	10.969	11.193	9.009	14.656	19.019	13.564	12.938	13.411	14.903	16.026	14.837	19.108	14.059	9.674	9.144	11.168	9.829	13.982	17.391	13.601	12.652
16	14.839	17.292	10.196	11.03	11.159	9.245	14.677	18.866	13.657	12.873	13.567	15.426	16.171	14.839	19.238	13.906	9.722	9.242	10.98	9.745	14.093	17.307	13.588	12.731
17	14.816	17.177	10.232	11.069	11.394	9.493	14.703	18.84	13.767	12.815	13.75	15.851	16.236	14.816	19.262	13.807	9.776	9.334	10.887	9.702	14.225	17.263	13.477	12.844
18	14.783	17.066	10.265	11.073	11.503	9.695	14.723	18.901	13.896	12.796	13.853	16.199	16.269	14.783	19.317	13.769	9.838	9.404	10.845	9.668	14.268	17.28	13.357	12.939
19	14.743	16.938	10.275	11.057	11.587	9.819	14.728	18.927	14.031	12.79	13.924	16.492	16.298	14.743	19.447	13.744	9.886	9.432	10.886	9.635	14.312	17.258	13.236	12.992
20	14.704	16.81	10.285	11.032	11.664	9.932	14.729	18.928	14.169	12.794	13.969	16.793	16.293	14.704	19.616	13.724	9.919	9.46	10.943	9.603	14.347	17.239	13.149	13.045
Sample size
	No. of aISV	No. of vISV
Circumferential	6	6
Mesh	2	4
Longitudinal	3	3
			In total embryos	12
			Experiments	4

## Sheet: Figure 5
Figure 5 c					Laser ablation Figure 5 f							sample size
	aISV 1				aISV mean velocity			vISV mean velocity				Laser ablation	No. of aISV	No. of vISV	No. of embryos	No. of experiments
Time	actin	myosin II	diameter		Circumferential	Mesh	Longitudinal	Circumferential	Mesh	Longitudinal		Circumferential	12	13	16	3
1	0.759327	0.82296	10.491		6.7635	0.804667	2.59367	5.93367	3.709	4.081		Mesh	8	9	11	3
2	0.713366	0.837193	10.17		7.8795	3.4415	3.8715	5.05633	5.64067	3.15433		Longitudinal	9	10	13	3
3	0.80674	0.832482	9.849		6.52933	4.34857	4.7345	7.42067	4.243	3.44567					27 embryos in total (ablate different actin types in one embryo)
4	0.792032	0.767508	9.888		6.18733	5.097	4.543	4.49933	2.769	4.1455
5	0.663682	0.64037	9.973		4.06633	3.9345	3.72867	3.881	3.998	3.3775
6	0.782498	0.547338	9.945		5.61433	3.40133	4.489	7.229	7.90533	2.91833
7	0.932909	0.808516	9.885		2.904	4.797	4.72433	6.95967	5.4015	7.61633
8	1	1	9.633		6.51086	3.61233	5.27167	6.90367	3.4555	4.366
9	0.763277	0.980866	9.283		5.47514		5.265	4.632	3.4205	5.76267
10	0.799607	0.671211	8.956		8.279			5.9905		4.62267
11	0.677687	0.706002	8.645		5.357			6.09
12	0.360163	0.623111	8.616		7.25267			8.018
13	0.093554	0.617077	8.937					7.89267
14	0.0739	0.597322	9.199
15	0	0.588041	9.343
16	0.070032	0.482714	9.469
17	0.148449	0.403834	9.529
18	0.285818	0.220124	9.593
19	0.398053	0.133774	9.692
20	0.355334	0	9.791

## Sheet: Supplementary Figure 5
Supplementary Figure 5 b																										sample size
	aISV 1			aISV 2			aISV 3			aISV 4			aISV 5			aISV 6			aISV 7			aISV 8				In total embryos	6
Time	actin	myosin II	diameter	actin	myosin II	diameter	actin	myosin II	diameter	actin	myosin II	diameter	actin	myosin II	diameter	actin	myosin II	diameter	actin	myosin II	diameter	actin	myosin II	diameter		Experiments	3
1	0.549094	0.071251	5.651	0.575116	0.22555	5.471	0.579176	0.583338	9.624	0.067131	0.638424	10.978	0.134361	0.297152	10.323	0.776196	0.52785	6.568	0.708257	0.990969	6.41	0.953172	1	11.14
2	0.384259	0.12848	5.466	0.476941	0	5.246	0.18926	0.599679	9.663	0	0.42714	11.094	0.333892	0.255948	10.29	0.81872	0.618794	6.501	0.498803	1	6.494	1	0.654358	11.28
3	0.66797	0.493174	5.28	0.315406	0.156204	5.043	0	0.562821	9.703	0.316548	0.639104	11.205	0.43937	0.173471	10.256	1	0.556636	6.44	0.615959	0.913338	6.579	0.779163	0.55274	11.42
4	0.407955	0.44242	4.928	0.4154	0.51637	4.921	0.05016	0.515747	9.789	0.375784	0.752729	11.243	0.13332	0.094887	10.22	0.522504	0.692495	6.356	0.226908	0.691572	6.694	0.611364	0.611916	11.46
5	0.791173	0.721281	4.47	0.518625	0.881396	4.712	0.199725	0.681874	9.694	0.121819	0.624996	11.247	0.084659	0	10.084	0.636454	0.585366	6.231	0	0.614547	6.722	0.416069	0.674982	11.389
6	0.736966	0.974166	4.115	0.570542	0.740368	4.363	0.230399	0.526332	9.54	0.092921	0.671525	11.418	0.11127	0.258107	9.928	0.777422	0.882967	6.089	0.052464	0.414179	6.678	0.49389	0.593519	11.245
7	0.563099	0.953814	4.057	0.782861	0.975037	4.11	0.242611	0.640095	9.295	0.271495	0.713183	11.563	0	0.471556	9.46	0.754012	1	6.043	0.153619	0.351115	6.582	0.432831	0.58695	11.085
8	0.852857	0.983199	4.135	1	1	3.918	0.725981	0.86031	9.038	0.2204	0.518941	11.594	0.056832	0.096611	8.82	0.404211	0.845306	6.154	0.243101	0.253435	6.474	0.223662	0.56653	11.119
9	1	0.927358	4.351	0.805094	0.812407	3.874	0.773948	0.917147	8.81	0.647086	0.684537	11.584	0.109371	0.267808	8.21	0.519724	0.664179	6.303	0.714112	0.410598	6.373	0.437821	0.665029	11.25
10	0.8077	1	4.467	0.654702	0.693548	3.881	0.540814	0.624201	8.662	1	0.782708	11.551	0.380489	0.582292	8.078	0.265942	0.568769	6.652	0.918705	0.672302	6.242	0.257063	0.698438	11.377
11	0.665426	0.903883	4.511	0.61767	0.525178	4.02	1	0.911202	8.669	0.987231	1	11.315	0.69005	0.838163	7.996	0.265225	0.444008	7.238	1	0.61208	6.072	0.290051	0.525651	11.471
12	0.110369	0.460298	4.553	0.50797	0.57323	4.184	0.985362	1	8.816	0.626122	0.724711	10.883	0.433232	0.829717	7.911	0	0.224019	7.651	0.654819	0.58269	5.941	0.100684	0.16806	11.453
13	0.06535	0.216014	4.607	0.416617	0.382045	4.375	0.675177	0.968877	8.939	0.556737	0.489909	10.981	0.483627	1	8.003	0.121238	0	7.955	0.462687	0.447086	5.93	0.217546	0.086596	11.33
14	0	0.01051	4.651	0.393501	0.21895	4.479	0.398557	0.697498	9.053	0.60773	0.318936	11.383	0.401803	0.921609	8.118	0.039483	0.029338	8.301	0.700117	0.232068	5.984	0.028637	0	11.213
15	0.213584	0	4.694	0	0.116311	4.559	0.088018	0.289441	9.171	0.558653	0.302483	11.709	0.434545	0.883753	8.168	0.080718	0.161362	8.545	0.787081	0.228166	6.087	0.054781	0.049776	11.108
16							0.314549	0.355688	9.319	0.428149	0.096138	11.909	1	0.730514	8.069	0.37239	0.320015	8.585	0.869246	0.284279	6.049	0	0.133698	11.01
17							0.248174	0.297753	9.457	0.333268	0	11.874	0.777249	0.452685	7.979	0.327674	0.221234	8.464	0.502228	0.145402	5.904	0.09273	0.180906	10.935
18							0.007894	0.221973	9.519	0.403081	0.123535	11.804	0.525036	0.636818	7.901	0.302395	0.320783	8.287	0.326829	0.093388	5.809	0.168184	0.061682	10.834
19							0.150557	0	9.571	0.435274	0.324461	11.546	0.831674	0.542038	7.81	0.27891	0.43015	8.079	0.251257	0.002949	5.784	0.218116	0.179529	10.68
20							0.278321	0.013175	9.624	0.321947	0.432341	11.267	0.743512	0.405787	7.719	0.322923	0.518298	7.841	0.258299	0	5.76	0.261401	0.515532	10.526
	vISV 1			vISV 2			vISV 3			vISV 4			vISV 5			vISV 6			vISV 7			vISV 8
Time	actin	myosin II	diameter	actin	myosin II	diameter	actin	myosin II	diameter	actin	myosin II	diameter	actin	myosin II	diameter	actin	myosin II	diameter	actin	myosin II	diameter	actin	myosin II	diameter
1	0.714776	0.134041	10.201	0	1	7.457	1	0.906196	12.025	0.465132	0.543809	8.269	0.341907	0.761739	8.143	1	1	8.558	1	1	7.962	0.879915	0.876726	8.558
2	0.738206	0.26941	10.204	0.736152	0.948838	7.115	0.931952	0.93125	12.154	0.71285	0.549572	8.395	0.169347	0.789981	7.672	0.642985	0.881351	8.419	0.744587	0.694909	7.924	1	0.920237	8.537
3	0.722173	0.403838	10.207	0.946071	0.821176	6.773	0.794977	1	12.261	0.346732	0.645383	8.454	0.379245	0.796623	7.2	0.500171	0.815373	8.409	0.583098	0.563051	7.879	0.861177	1	8.498
4	0.677501	0.536956	10.044	0.694282	0.855241	6.431	0.655665	0.955869	12.162	0.612296	0.682382	8.383	0.856367	0.96691	6.892	0.209367	0.576721	8.72	0.513245	0.340943	8.026	0.742976	0.900661	8.292
5	0.873443	0.802512	9.774	0.698647	0.734347	6.45	0.336678	0.716895	12.24	0.799995	0.883348	8.258	0.974978	0.932335	6.849	0.166947	0.36288	8.992	0.449278	0.452641	8.183	0.689127	0.887091	8.11
6	1	1	9.521	0.647757	0.88581	6.541	0.406974	0.488107	12.627	0.546204	0.970718	8.154	0.507005	1	6.858	0.845141	0.731573	9.091	0.631944	0.304668	8.05	0.504554	0.874688	8.085
7	0.72473	0.854055	9.399	0.851846	0.770029	6.632	0.198874	0.37309	12.958	0.459457	1	8.193	0.60703	0.992243	7.039	0.528931	0.71176	8.854	0.428392	0.188495	7.929	0.616306	0.567864	8.234
8	0.609136	0.593801	9.278	0.763603	0.7938	6.533	0.222789	0.317946	13.103	0.557322	0.784433	8.271	0.610431	0.792199	7.228	0.652052	0.769722	8.758	0.926795	0.536839	7.941	0.668573	0.638129	8.43
9	0.46909	0.587593	9.304	0.774246	0.863122	6.339	0.302656	0.313349	13.175	0.500794	0.845129	8.309	1	0.817645	7.63	0.639383	0.501279	8.73	0.58518	0.723173	7.836	0.367774	0.54356	8.477
10	0.48684	0.456026	9.373	0.761561	0.878147	6.146	0.360137	0.583133	13.179	0.276731	0.647831	8.499	0.783845	0.737874	7.948	0.628059	0.401883	8.465	0.177671	0.76276	7.712	0.695112	0.464953	8.471
11	0.401306	0.414553	9.35	0.258095	0.80118	6.089	0.458347	0.50983	13.245	0.14745	0.388505	8.629	0.597939	0.454501	8.13	0.422779	0.30348	8.196	0.287997	0.590879	7.809	0.504912	0.293962	8.468
12	0.465349	0.493045	9.236	0.896944	0.85384	6.168	0.318635	0.41712	13.374	0.028103	0.223873	8.697	0.230212	0.125488	8.184	0.464053	0.462148	8.139	0.295232	0.642021	8.115	0.717615	0.211281	8.468
13	0.336397	0.509611	9.149	1	0.749494	6.248	0.494742	0.564877	13.504	0.032516	0.130905	8.809	0.11446	0.049979	8.166	0.37592	0.375999	7.982	0.316998	0.539738	8.491	0.20396	0.220644	8.489
14	0.460041	0.464882	9.147	0.193723	0.400144	6.317	0.472998	0.619792	13.62	0.157435	0	8.864	0.119337	0.075287	8.041	0.567235	0.281151	7.953	0.487538	0.346715	8.633	0.271097	0.145094	8.62
15	0.24749	0.450092	9.146	0.454864	0.233802	6.362	0.254433	0.519265	13.536	0	0.049889	8.817	0	0.173216	7.9	0.246297	0	8.21	0.567423	0.39216	8.278	0.270037	0.061967	8.778
16	0.339953	0.409813	9.132	0.674573	0.236932	6.408	0.02341	0.269373	13.378	0.536901	0.149114	8.732	0.028391	0.184499	7.878	0.47029	0.307772	8.392	0.644157	0.713788	7.875	0.956963	0.083871	8.844
17	0	0.16781	9.18	0.413591	0.066969	6.448	0.077432	0.329545	13.203	0.514253	0.237856	8.654	0.302568	0.464735	7.904	0.173668	0.217367	8.55	0.173277	0.288562	7.598	0.574835	0.097836	8.755
18	0.149634	0.026829	9.198	0.24405	0	6.459	0.019174	0.363917	12.979	0.70565	0.360874	8.616	0.691397	0.292084	7.826	0.133373	0.201717	8.582	0.423147	0.270768	7.399	0.004981	0.194672	8.641
19	0.32591	0	9.14	0.58445	0.198032	6.471	0	0.056339	12.883	0.930907	0.482736	8.655	0.155737	0.157735	7.641	0	0.22206	8.591	0	0.303386	7.416	0	0.072715	8.596
20	0.27449	0.111401	9.082	0.639942	0.254134	6.482	0.122369	0	12.801	1	0.498684	8.739	0.04247	0	7.457	0.087401	0.243522	8.572	0.040854	0	7.421	0.184729	0	8.558

## Sheet: Figure 6b-d
AO classification (Fig. 6 b)																Statistics: Fisher's exact test										sample size
aISV_2dpf	C	CM	M	ML	L	Total		vISV_2dpf	C	CM	M	ML	L	Total		2dpf_aISV	C/CM	Others	Total		2dpf_vISV	C/CM	Others	Total		AO classification	neg_No. of aISV	POS_No. of aISV	neg_No. of vISV	POS_No. of vISV	No. of embryos	No. of experiments
neg_total	2	8	5	5	2	22		neg_total	0	5	8	10	2	25		control	10	12	22		control	5	20	25		2dpf	22	25	25	15	25	7
POS_total	5	14	4	1	1	25		POS_total	0	6	4	5	0	15		fascin1a-OE	19	6	25		fascin1a-OE	6	9	15		3dpf	25	25	24	17	26	6
neg_Percentage	0.0909091	0.363636	0.227273	0.227273	0.0909091	1		neg_Percentage	0	0.2	0.32	0.4	0.08	1		Total	29	18	47		Total	11	29	40		4dpf	21	23	23	10	23	6
POS_Percentage	0.2	0.56	0.16	0.04	0.04	1		POS_Percentage	0	0.4	0.266667	0.333333	0	1		P value	0.0402				P value	0.2732
aISV_3dpf	C	CM	M	ML	L	Total		vISV_3dpf	C	CM	M	ML	L	Total		3dpf_aISV	C/CM	Others	Total		3dpf_vISV	C/CM	Others	Total
neg_total	0	6	5	8	6	25		neg_total	0	3	6	9	6	24		control	6	19	25		control	3	21	24
POS_total	3	8	1	6	7	25		POS_total	0	3	4	6	4	17		fascin1a-OE	11	14	25		fascin1a-OE	3	14	17
neg_Percentage	0	0.24	0.2	0.32	0.24	1		neg_Percentage	0	0.125	0.25	0.375	0.25	1		Total	17	33	50		Total	6	35	41
POS_Percentage	0.12	0.32	0.04	0.24	0.28	1		POS_Percentage	0	0.176471	0.235294	0.352941	0.235294	1		P value	0.2321				P value	0.6786
aISV_4dpf	C	CM	M	ML	L	Total		vISV_4dpf	C	CM	M	ML	L	Total		4dpf_aISV	C/CM	Others	Total		4dpf_vISV	C/CM	Others	Total
neg_total	0	0	2	11	8	21		neg_total	0	0	7	11	5	23		control	0	21	21		control	0	23	23
POS_total	0	4	0	7	12	23		POS_total	0	1	3	3	3	10		fascin1a-OE	4	19	23		fascin1a-OE	1	9	10
neg_Percentage	0	0	0.0952381	0.52381	0.380952	1		neg_Percentage	0	0	0.304348	0.478261	0.217391	1		Total	4	40	44		Total	1	32	33
POS_Percentage	0	0.173913	0	0.304348	0.521739	1		POS_Percentage	0	0.1	0.3	0.3	0.3	1		P value	0.1093				P value	0.303
	Vessel diameter (Fig. 6d)														Statistics: control vs Fascina1-OE								sample size
	control aISV diameter			Fascin1a-OE aISV diameter			control vISV diameter			Fascin1a-OE vISV diameter					2dpf_aISV	C/CM vs Others				2dpf_vISV	C/CM vs Others		Diameter	neg_No. of aISV	POS_No. of aISV	neg_No. of vISV	POS_No. of vISV	No. of embryos	No. of experiments
	2dpf	3dpf	4dpf	2dpf	3dpf	4dpf	2dpf	3dpf	4dpf	2dpf	3dpf	4dpf			Unpaired t test					Unpaired t test			2dpf	20	32	10	11	10	2
Total Number	20	19	12	32	29	9	10	21	11	11	16	6			P value	0.0612				P value	0.0813		3dpf	19	29	21	16	12	3
Average	10.63	9.37077	8.60031	9.63034	7.59336	7.62218	12.5736	11.4267	11.281	10.7336	8.28473	8.36822			P value summary	ns				P value summary	ns		4dpf	12	9	11	6	5	2
SD	1.7289	1.64208	0.560519	1.83576	1.59118	0.73014	2.00777	2.54147	1.9208	2.31826	2.3189	1.61826			Significantly different (P < 0.05)?	No				Significantly different (P < 0.05)?	No
SE	0.386594	0.376718	0.161808	0.32452	0.295475	0.24338	0.634913	0.554595	0.579142	0.698983	0.579725	0.66065			One- or two-tailed P value?	Two-tailed				One- or two-tailed P value?	Two-tailed
	10.7787	8.22033	9.10533	10.4577	5.864	8.68333	12.92	8.585	11.824	9.77	5.05	8.92633			t, df	t=1.915, df=50				t, df	t=1.841, df=19
	9.30667	6.93567	8.96667	8.06433	5.57067	8.92633	12.988	6.44033	13.8047	11.881	6.93433	9.96733
	8.79533	5.96133	8.92633	10.2947	4.98533	7.43533	8.38267	9.15867	11.303	14.4	6.67933	10.564			3dpf_aISV	C/CM vs Others				3dpf_vISV	C/CM vs Others
	10.821	10.6883	7.18267	10.566	5.87167	7.84733	14.179	12.2833	11.5297	9.32467	4.78667	6.144			Unpaired t test					Unpaired t test
	12.7	10.57	9.09567	9.64333	4.639	7.53633	13.361	8.52633	10.193	8.464	10.044	7.94			P value	0.0007				P value	0.0006
	7.757	7.668	8.96233	9.08433	6.38867	6.88333	14.7803	8.94033	7.843	7.87033	7.08967	6.66767			P value summary	***				P value summary	***
	10.35	9.39633	8.28633	8.25633	7.94	6.533	10.4733	12.998	9.992	8.495	6.67933				Significantly different (P < 0.05)?	Yes				Significantly different (P < 0.05)?	Yes
	8.76967	9.451	8.246	11.1953	5.01067	7.26333	13.124	14.3307	9.68533	12.4447	7.36867				One- or two-tailed P value?	Two-tailed				One- or two-tailed P value?	Two-tailed
	9.901	8.072	9.26467	11.4453	6.01167	7.49133	14.955	10.2267	14.555	10.5703	5.288				t, df	t=3.658, df=46				t, df	t=3.762, df=35
	10.1683	9.839	8.154	10.067	7.57967		10.5727	10.5383	13.3553	9.74067	11.2597
	10.956	10.3467	8.563	9.47967	7.951			13.623	10.0063	15.109	11.8683				4dpf_aISV	C/CM vs Others				4dpf_vISV	C/CM vs Others
	8.54367	8.17933	8.45067	11.548	6.999			10.393			10.3893				Unpaired t test					Unpaired t test
	11.046	9.33867		10.1807	7.51767			9.53867			8.50467				P value	0.0037				P value	0.0097
	10.4117	9.007		12.493	7.91467			14.2247			11.3363				P value summary	**				P value summary	**
	10.9083	10.1573		11.7307	7.09033			17.6247			10.836				Significantly different (P < 0.05)?	Yes				Significantly different (P < 0.05)?	Yes
	13.9987	10.723		10.3587	8.485			9.48933			8.44133				One- or two-tailed P value?	Two-tailed				One- or two-tailed P value?	Two-tailed
	15.0973	12.841		8.93867	9.895			12.0923							t, df	t=3.303, df=19				t, df	t=2.963, df=15
	11.734	11.991		10.9857	7.97467			12.724
	9.92133	8.65867		12.0223	8.53267			12.4047
	10.6363			9.98033	8.23133			13.95
				10.956	7.82067			11.8683
				6.11633	11.1137
				7.42067	8.42333
				9.01467	10.8397
				9.80033	8.39467
				7.80867	9.53867
				8.25433	8.176
				5.648	8.086
				7.30967	7.362
				5.73033
				11.083
				12.237

## Sheet: Figure 6h-i & supFig 6e
Single cell measurement of Myl9bA2A3-OE vessels																																Strain analysis
	aISV Diameter			aISV Length			aISV cell area			aISV Cell Radial Axis			aISV Cell Polar Axis			vISV Diameter			vISV Length			vISV cell area			vISV Cell Radial Axis			vISV Cell Polar Axis				aISV Strain analysis
	2dpf	3dpf	4dpf	2dpf	3dpf	4dpf	2dpf	3dpf	4dpf	2dpf	3dpf	4dpf	2dpf	3dpf	4dpf	2dpf	3dpf	4dpf	2dpf	3dpf	4dpf	2dpf	3dpf	4dpf	2dpf	3dpf	4dpf	2dpf	3dpf	4dpf			Radial	Radial	Radial	Axial	Axial	Axial
Unit	um	um	um	um	um	um	um^2	um^2	um^2	um	um	um	um	um	um	um	um	um	um	um	um	um^2	um^2	um^2	um	um	um	um	um	um			Tissue	Cell	Number	Tissue	Cell	Number
Number	32	33	41	23	27	28	24	10	18	24	10	18	24	10	18	23	48	36	23	38	33	12	22	27	12	22	27	12	22	27		2 to 3 dpf	-0.156539	0.0649175	-0.207957	0.210136	0.258945	-0.0387702
Average	10.6609	8.99203	9.13188	143.883	174.118	184.162	1208.17	1715.86	1678.65	20.8757	22.2309	24.8584	55.6342	70.0405	63.9443	12.2092	11.0305	10.7871	167.848	218.875	238.966	1523.56	1113.77	1227.08	21.4592	19.7824	21.0407	66.368	55.0849	57.786		3 to 4 dpf	0.0155524	0.118192	-0.0917907	0.057684	-0.0870378	0.158519
SD	1.81491	1.48493	1.56179	9.05978	12.3844	15.3669	596.489	1288.4	875.73	5.66779	6.35296	4.43614	15.3483	31.2032	22.8233	1.63951	2.21704	1.77646	14.3758	18.9023	18.1502	1087.98	415.001	478.168	5.4956	4.35059	4.71183	24.6485	13.5792	15.854
SE	0.320834	0.258493	0.243911	1.88909	2.38338	2.90406	121.758	407.428	206.411	1.15693	2.00898	1.04561	3.13295	9.86731	5.3795	0.341861	0.320003	0.296077	2.99757	3.06636	3.15955	314.072	88.4785	92.0235	1.58644	0.927549	0.906792	7.1154	2.8951	3.0511		vISV Strain analysis
	9.65333	9.421	7.25767	146.706	180.071	193.003	1465.51	1598.68	986.61	22.3478	18.096	19.771	65.5773	88.3443	49.9018	10.811	11.013	7.31633	171.955	209.734	253.952	1466.38	1254.27	2307.5	21.6954	17.7705	30.8211	67.5897	70.5813	74.8676			Radial	Radial	Radial	Axial	Axial	Axial
	10.554	8.48933	9.138	153.633	172.535	170.255	1647.42	4533.05	700.497	20.381	34.9747	20.9761	80.8308	129.609	33.3951	10.8083	13.535	8.80233	160.282	228.726	267.278	752.329	1231.8	1363.32	16.3515	20.5585	20.2224	46.0097	59.917	67.4163			Tissue	Cell	Number	Tissue	Cell	Number
	9.07	7.15667	7.393	144.033	159.787	171.653	964.96	3883.06	417.349	15.441	31.8354	16.4942	62.4933	121.973	25.3027	13.8583	12.2467	12.434	170.231	233.91	269.611	1554.6	788.141	642.038	19.7817	16.3923	16.2193	78.588	48.08	39.5847		2 to 3 dpf	-0.0965424	-0.0781413	-0.0199608	0.30401	-0.170008	0.571111
	10.288	7.37467	9.09433	139.086	181.218	173.374	971.897	1178.43	1699.51	19.4965	19.6596	23.9294	49.8499	59.9416	71.0217	13.309	8.102	9.341	183.98	204.433	226.023	4960.55	1996.94	2526.3	36.8903	30.5095	27.3102	134.468	65.453	92.5037		3 to 4 dpf	-0.0220631	0.0636079	-0.0805475	0.0917896	0.0490347	0.0407564
	10.1287	11.5637	8.574	144.723	184.944	179.967	1257.13	1040.06	1446.35	22.4929	20.3294	23.8579	55.89	51.1605	60.6235	15.503	13.677	10.198	172.875	186.525	217.765	642.604	1512.64	1280.43	15.6269	24.4832	19.6188	41.1215	61.7826	65.2656
	7.93967	8.228	8.99467	142.222	178.669	183.033	3217.87	1050.75	973.952	35.0251	17.4557	23.1688	91.8734	60.195	42.0371	9.45367	11.6263	9.24933	156.414	219.351	229.111	1304.59	1113.68	714.781	22.9512	21.8254	16.4447	56.8419	51.0267	43.4658		Sample size	neg_No. of aEC	POS_No. of aEC	neg_No. of vEC	POS_No. of vEC	No. of embryos	No. of experiments
	7.94167	10.099	9.51567	146.947	170.726	156.292	1606.78	501.083	1841.08	22.1566	15.0274	29.3374	72.5191	33.3445	62.7554	13.7743	14.467	10.0853	180.813	235.256	225.18	972.021	808.329	890.488	24.5123	18.279	20.32	39.6544	44.2218	43.8233		2dpf	12	24	12	12	10	2
	9.12933	9.881	6.672	140.335	196.204	153.855	813.121	1133.85	2736.52	14.0027	18.1752	30.4478	58.0691	62.3845	89.8759	12.6593	12.45	10.3127	149.455	247.28	211.503	1234.34	1757.25	898.213	15.9968	22.1555	20.5611	77.1618	79.3147	43.6851		3dpf	13	10	25	22	6	2
	12.444	6.44	9.07933	142.6	174.993	224.948	912.509	773.476	1861.52	17.2081	19.6459	25.935	53.0277	39.3709	71.7765	11.79	15.4497	8.89267	170.492	256.393	227.816	1034.38	1027.88	527.358	17.8835	17.952	15.28	57.8401	57.2573	34.5129		4dpf	24	18	21	27	12	2
	8.45767	10.1953	7.472	161.824	186.101	192.46	1194.98	1466.13	827.684	25.3783	27.1098	22.3344	47.0868	54.0813	37.0586	14.9763	13.198	9.592	142.496	222.285	248.222	1008.45	1214.87	1268.78	19.9924	18.6644	28.6628	50.4418	65.09	44.2658
	10.5283	8.39933	8.90467	146.423	184.731	214.417	1075.03		2110.58	20.1502		28.4722	53.3507		74.1277	15.295	8.47533	11.519	142.278	246.779	250.504	1555.32	292.877	792.153	23.5354	12.2712	22.5531	66.0842	23.8671	35.1239
	10.622	11.2553	10.4823	139.764	172.568	178.055	1851.19		1942.51	22.5489		25.5161	82.0964		76.1291	10.409	8.771	11.11	141.153	207.04	262.741	1797.18	902.055	792.383	22.2933	17.6178	19.44	80.6153	51.2014	40.7605
	10.6207	10.0843	7.561	128.706	193.38	178.513	598.536		1430.35	18.9929		25.244	31.5137		56.6609	10.162	9.11	12.839	179.88	254.464	214.823		578	1062.39		13.1455	14.8809		43.9695	71.3925
	7.01333	10.087	7.07733	128.945	171.262	187.988	1436.21		1006.25	26.3374		18.573	54.5314		54.1783	12.5093	12.8883	10.103	191.77	248.607	246.868		1125.75	1300.46		22.4352	18.908		50.1782	68.7785
	12.1767	10.128	7.66267	120.183	172.995	197.659	1766.66		3787.53	32.3959		33.1137	54.5336		114.38	12.4367	9.754	11.3297	176.015	224.107	278.578		811.346	1982.06		13.44	29.2721		60.3681	67.7116
	11.162	8.061	8.31	152.103	175.357	174.561	796.284		3395.54	17.3166		32.2971	45.9839		105.134	12.214	10.9873	16.1433	174.1	193.438	272.181		651.632	1536.75		16.3547	25.7911		39.8437	59.5846
	12.3503	7.63	8.327	139.274	160.571	193.737	1758.07		1289.36	27.88		23.0892	63.0585		55.8427	12.1213	8.17667	11.1083	184.594	242.967	258.661		972.747	640.154		19.9882	16.5716		48.6661	38.6295
	14.446	6.183	7.82133	147.884	193.047	180.733	541.608		1762.44	15.6198		24.8944	34.6743		70.7965	11.2037	7.14533	10.2767	156.542	219.525	238.121		1848.59	1437.76		25.8425	26.3654		71.5329	54.532
	10.1163	9.547	7.64033	152.09	160.797	194.28	324.923			10.0741			32.2533			11.507	9.81033	10.1237	156.567	199.081	237.01		1524.89	1032.15		18.4859	22.3274		82.4894	46.2278
	11.4963	7.76433	6.70433	138.286	170.487	197.332	668.099			18.7531			35.626			9.82233	10.3003	11.6587	170.238	217.443	210.027		1043.09	1619.79		23.4361	18.1337		44.5076	89.325
	11.6083	9.613	8.96067	153.763	158.306	180.753	835.274			19.3014			43.2753			12.0487	8.13433	11.0263	166.62	211.892	234.142		1272.03	1123.53		25.142	19.6645		50.5939	57.1349
	14.99	7.97	8.71867	150.541	156.649	183.973	1142.16			18.428			61.9794			12.6523	8.80867	10.961	177.026	210.09	237.613		774.083	1186.42		18.4629	16.6793		41.9265	71.1316
	11.2427	9.52767	7.099	149.246	154.963	162.941	634.848			14.1558			44.8473			11.486	13.5307	13.88	184.727	197.411	220.242			886.55			12.5341			70.7309
	12.547	11.857	12.4013		163.037	183.995	1515.03			25.1329			60.2807				7.63567	8.145		202.228	224.195			1452.7			19.3711			74.9931
	8.88	7.568	8.376		198.129	190.75											11.148	10.1653		213.471	227.448			1395.94			22.5814			61.8182
	12.2893	9.421	11.4187		169.448	193.747											11.214	9.53167		232.741	220.942			1473.78			26.5944			55.4169
	11.666	8.48933	11.346		160.222	168.668											11.371	12.5947		237.936	233.251			996.931			20.9702			47.5403
	8.183	7.15667	8.29967			195.601											10.679	10.3937		229.079	234.225
	12.3203	7.37467	11.2173														9.57467	9.417		203.452	229.222
	9.53467	11.5637	8.74233														8.34367	12.821		178.688	236.214
	11.7617	8.228	9.124														11.567	12.1793		206.786	241.146
	9.98667	10.099	8.547														12.37	9.10067		227.684	238.264
		9.881	9.914														9.13867	12.7073		197.977	262.993
			12.8623														11.013	8.42633		204.809
			9.62267														13.535	13.276		200.158
			10.0583														12.2467	11.275		215.532
			10.261														8.102			226.065
			11.7957														13.677			223.92
			10.4287														11.6263
			10.6647														14.467
			10.8673														12.45
																	15.4497
																	13.198
																	8.47533
																	8.771
																	9.11
																	12.8883
																	9.754

## Sheet: Figure 6f & supFig 6f-h
	Vessel Diameter (Fig. 6f)													EC Number (SupFig. 6f-g)													Vessel Length (SupFig. 6h)													sample size
	control aISV diameter			Myl9bA2A3-OE aISV diameter			control vISV diameter			Myl9bA2A3-OE vISV diameter				control aISV diameter			Myl9bA2A3-OE aISV diameter			control vISV diameter			Myl9bA2A3-OE vISV diameter				control aISV diameter			Myl9bA2A3-OE aISV diameter			control vISV diameter			Myl9bA2A3-OE vISV diameter				Myl9bAA-OE
	2dpf	3dpf	4dpf	2dpf	3dpf	4dpf	2dpf	3dpf	4dpf	2dpf	3dpf	4dpf		2dpf	3dpf	4dpf	2dpf	3dpf	4dpf	2dpf	3dpf	4dpf	2dpf	3dpf	4dpf		2dpf	3dpf	4dpf	2dpf	3dpf	4dpf	2dpf	3dpf	4dpf	2dpf	3dpf	4dpf		Diameter	neg_No. of aISV	POS_No. of aISV	neg_No. of vISV	POS_No. of vISV	No. of embryos	No. of experiments
Total Number	39	43	37	32	33	41	29	49	33	23	48	36	Total Number	28	13	13	16	14	19	18	18	23	19	18	9	Total Number	24	40	30	23	27	28	17	40	26	23	38	33		2dpf	39	32	29	23	17	2
Average	9.74432	8.28918	7.23922	10.6609	8.99203	9.13188	10.8959	10.4591	9.72748	12.2092	11.0305	10.7871	Average	3.67857	4.69231	5.76923	4	4.78571	5.31579	7.05556	8.27778	9.30435	6.94737	8.77778	9	Average	149.59	179.527	187.557	143.883	174.118	184.162	175.994	216.831	241.248	167.848	218.875	238.966		3dpf	43	33	49	48	17	2
SD	1.74066	0.972332	1.08114	1.81491	1.48493	1.56179	1.72476	2.14619	1.63872	1.63951	2.21704	1.77646	SD	0.927884	0.721602	1.04909	0.866025	1.2637	1.33978	1.35287	1.59184	1.12036	1.79102	1.90192	0.666667	SD	13.5831	14.591	14.5736	9.05978	12.3844	15.3669	11.3007	19.0712	18.4317	14.3758	18.9023	18.1502		4dpf	37	41	33	36	20	2
SE	0.278729	0.148279	0.177739	0.320834	0.258493	0.243911	0.32028	0.306598	0.285264	0.341861	0.320003	0.296077	SE	0.175354	0.200137	0.290965	0.216506	0.337738	0.307367	0.318874	0.3752	0.23361	0.410888	0.448286	0.222222	SE	2.77264	2.30704	2.66077	1.88909	2.38338	2.90406	2.74083	3.01543	3.61476	2.99757	3.06636	3.15955
	7.43933	8.789	6.81067	9.65333	9.421	7.25767	11.0207	9.257	9.009	10.811	11.013	7.31633		4	5	6	3	7	6	7	8	9	11	10	10		146.397	182.583	163.987	146.706	180.071	193.003	161.526	200.383	216.247	171.955	209.734	253.952
	8.25233	7.58267	6.88567	10.554	8.48933	9.138	9.627	13.86	7.96	10.8083	13.535	8.80233		5	6	7	3	4	4	9	9	10	8	8	9		125.253	196.668	164.278	153.633	172.535	170.255	167.925	207.059	254.555	160.282	228.726	267.278		Cell area	neg_No. of aEC	POS_No. of aEC	neg_No. of vEC	POS_No. of vEC	No. of embryos	No. of experiments
	6.694	9.183	7.54267	9.07	7.15667	7.393	7.736	9.15633	9.71233	13.8583	12.2467	12.434		4	4	8	5	4	6	9	8	12	6	10	9		162.406	184.343	168.016	144.033	159.787	171.653	163.145	246.028	279.231	170.231	233.91	269.611		2dpf	12	24	12	12	10	2
	8.75867	7.576	4.99433	10.288	7.37467	9.09433	9.87067	10.856	10.612	13.309	8.102	9.341		5	5	5	5	6	4	8	10	9	10	12	9		155.167	184.8	180.918	139.086	181.218	173.374	179.147	199.133	228.881	183.98	204.433	226.023		3dpf	13	10	25	22	6	2
	9.83233	10.2693	9.074	10.1287	11.5637	8.574	8.15967	11.9227	8.84367	15.503	13.677	10.198		4	4	4	3	6	6	7	9	9	9	8	10		152.74	154.004	198.773	144.723	184.944	179.967	171.433	203.457	236.805	172.875	186.525	217.765		4dpf	24	18	21	27	12	2
	6.672	9.20733	7.08167	7.93967	8.228	8.99467	12.687	16.9113	11.4343	9.45367	11.6263	9.24933		2	5	6	4	6	6	6	8	8	10	7	9		154.074	172.278	173.396	142.222	178.669	183.033	175.017	186.635	251.638	156.414	219.351	229.111
	9.28067	8.94233	6.91433	7.94167	10.099	9.51567	10.5007	10.049	8.378	13.7743	14.467	10.0853		3	5	5	4	3	6	6	7	9	7	14	9		161.534	196.277	192.236	146.947	170.726	156.292	198.14	189.327	241.663	180.813	235.256	225.18		same data set used for diameter
	7.66267	6.94233	5.92267	9.12933	9.881	6.672	10.136	13.5033	10.6293	12.6593	12.45	10.3127		5	4	5	4	5	5	9	7	11	5	10	8		145.406	187.543	187.871	140.335	196.204	153.855	195.812	238.627	224.683	149.455	247.28	211.503		Length	neg_No. of aISV	POS_No. of aISV	neg_No. of vISV	POS_No. of vISV	No. of embryos	No. of experiments
	10.2567	8.67167	6.28967	12.444	6.44	9.07933	11.24	7.848	10.3727	11.79	15.4497	8.89267		3	5	6	4	3	4	7	9	11	6	10	8		132.617	193.87	175.925	142.6	174.993	224.948	187.128	232.135	253.29	170.492	256.393	227.816		2dpf	24	23	17	23	15	2
	10.9123	7.46033	6.933	8.45767	10.1953	7.472	10.87	9.87267	7.62567	14.9763	13.198	9.592		4	5	6	6	3	3	8	12	10	7	8			140.103	152.135	175.421	161.824	186.101	192.46	176.678	229.657	261.039	142.496	222.285	248.222		3dpf	40	27	40	38	22	2
	9.28967	7.70133	6.01133	10.5283	8.39933	8.90467	11.8727	9.84533	7.83067	15.295	8.47533	11.519		4	3	7	4	4	7	6	5	9	5	8			132.008	165.266	179.554	146.423	184.731	214.417	164.524	227.548	243.261	142.278	246.779	250.504		4dpf	30	28	26	33	19	2
	12.7217	8.735	8.01667	10.622	11.2553	10.4823	10.3797	7.74567	11.5747	10.409	8.771	11.11		4	5	5	3	6	5	9	8	10	6	7			156.245	201.75	211.509	139.764	172.568	178.055	176.691	262.942	264.757	141.153	207.04	262.741
	6.876	8.689	7.667	10.6207	10.0843	7.561	13.4887	7.94967	8.807	10.162	9.11	12.839		4	5	5	3	5	6	6	6	8	6	9			170.17	192.938	197.035	128.706	193.38	178.513	169.342	225.478	209.226	179.88	254.464	214.823
	9.37233	7.395	7.31	7.01333	10.087	7.07733	10.2807	9.074	7.451	12.5093	12.8883	10.103		4			4	5	7	6	8	8	7	8			153.138	204.609	187.229	128.945	171.262	187.988	192.774	250.748	238.585	191.77	248.607	246.868		EC number	neg_No. of aISV	POS_No. of aISV	neg_No. of vISV	POS_No. of vISV	No. of embryos	No. of experiments
	9.401	7.93967	6.83033	12.1767	10.128	7.66267	9.32967	8.86567	7.85467	12.4367	9.754	11.3297		5			5		5	7	10	9	6	6			154.268	205.148	186.994	120.183	172.995	197.659	180.61	232.91	255.314	176.015	224.107	278.578		2dpf	28	18	18	19	7	2
	12.6947	6.845	6.46033	11.162	8.061	8.31	10.6083	8.13	13.0567	12.214	10.9873	16.1433		3			4		4	6	7	9	7	7			177.14	190.175	197.873	152.103	175.357	174.561	168.597	221.371	252.563	174.1	193.438	272.181		3dpf	13	14	18	18	7	2
	13.1577	6.806	6.53033	12.3503	7.63	8.327	7.98767	8.33867	6.79933	12.1213	8.17667	11.1083		3					6	7	8	11	5	8			141.759	161.788	184.512	139.274	160.571	193.737	163.414	236.152	232.92	184.594	242.967	258.661		4dpf	13	19	23	9	10	2
	9.929	8.51167	7.81433	14.446	6.183	7.82133	9.977	11.3053	8.80367	11.2037	7.14533	10.2767		4					8	4	10	9	6	8			131.63	189.254	215.063	147.884	193.047	180.733		231.475	258.175	156.542	219.525	238.121
	9.786	9.68233	5.828	10.1163	9.547	7.64033	12.07	11.3523	8.36167	11.507	9.81033	10.1237		5					3			8	5				159.506	153.882	181.945	152.09	160.797	194.28		241.475	276.203	156.567	199.081	237.01
	11.39	9.41667	5.91633	11.4963	7.76433	6.70433	13.0627	10.6197	11.7727	9.82233	10.3003	11.6587		3								9					137.267	175.495	204.154	138.286	170.487	197.332		234.02	219.713	170.238	217.443	210.027
	11.988	8.88233	6.539	11.6083	9.613	8.96067	9.682	11.271	9.62233	12.0487	8.13433	11.0263		2								8					128.46	174.765	198.917	153.763	158.306	180.753		219.189	243.036	166.62	211.892	234.142
	9.44367	9.178	8.857	14.99	7.97	8.71867	13.7417	10.3743	11.5287	12.6523	8.80867	10.961		3								8					168.228	180.052	197.636	150.541	156.649	183.973		192.771	227.07	177.026	210.09	237.613
	12.0907	8.789	9.00567	11.2427	9.52767	7.099	14.0893	8.268	10.751	11.486	13.5307	13.88		3								10					147.393	176.56	177.567	149.246	154.963	162.941		233.466	226.199	184.727	197.411	220.242
	9.32533	7.58267	9.35467	12.547	11.857	12.4013	9.49267	7.91133	10.6103		7.63567	8.145		5													157.253	179.079	170.094		163.037	183.995		219.391	241.968		202.228	224.195
	8.98033	9.183	7.74767	8.88	7.568	8.376	8.95067	11.1363	10.878		11.148	10.1653		4														176.704	177.384		198.129	190.75		179.174	218.085		213.471	227.448
	10.755	7.576	8.195	12.2893	9.421	11.4187	12.976	10.628	12.2953		11.214	9.53167		3														167.619	208.763		169.448	193.747		207.934	217.334		232.741	220.942
	8.157	10.2693	6.401	11.666	8.48933	11.346	11.0673	9.14367	11.3593		11.371	12.5947		3														153.942	193.452		160.222	168.668		208.86			237.936	233.251
	8.53567	9.20733	5.43333	8.183	7.15667	8.29967	13.0647	9.257	9.17933		10.679	10.3937		2														191.05	175.174			195.601		218.891			229.079	234.225
	8.01967	8.94233	8.44633	12.3203	7.37467	11.2173	12.0113	13.86	8.58233		9.57467	9.417																166.121	183.225					217.38			203.452	229.222
	8.43267	6.94233	7.44033	9.53467	11.5637	8.74233		9.15633	8.71467		8.34367	12.821																183.828	217.802					193.949			178.688	236.214
	10.6797	8.67167	6.11133	11.7617	8.228	9.124		10.856	11.2433		11.567	12.1793																182.614						208.256			206.786	241.146
	8.94467	7.63933	8.81067	9.98667	10.099	8.547		11.9227	11.8357		12.37	9.10067																159.288						209.75			227.684	238.264
	7.92133	6.874	8.524		9.881	9.914		16.9113	7.51767		9.13867	12.7073																167.79						194.367			197.977	262.993
	12.7427	8.1065	6.942			12.8623		10.049			11.013	8.42633																170.244						226.668			204.809
	9.68133	7.06333	7.86567			9.62267		13.5033			13.535	13.276																180.523						219.25			200.158
	12.3967	6.83467	7.254			10.0583		7.848			12.2467	11.275																196.443						211.147			215.532
	10.907	8.92133	8.09			10.261		9.87267			8.102																	187.256						195.272			226.065
	10.1023	7.13167				11.7957		9.84533			13.677																	179.274						223.047			223.92
	10.5457	8.72233				10.4287		9.17033			11.6263																	199.344						208.915
		9.61667				10.6647		8.105			14.467																	163.79						189.009
		7.30767				10.8673		9.105			12.45
		8.82633						10.0535			15.4497
		7.82133						9.03775			13.198
								11.8622			8.47533
								13.4462			8.771
								8.77967			9.11
								10.5057			12.8883
								11.5495			9.754
								12.6027

[truncated: 8 more sheets: Figure 7c-d, Figure 7f, Figure 7g & supFig 7b-f, Figure 7h & supFig 7b-f, SupFig 7g, SupFig 9, SupFig 10b, SupFig 11]
